# Supplementary material for: Upregulation of CRABP1 in human neuroblastoma cells overproducing the Alzheimer-typical Aβ42 reduces their differentiation potential
Source: BMC Med. 2008 Dec 16;6:38. doi: 10.1186/1741-7015-6-38 (PMC2645429; doi:10.1186/1741-7015-6-38)
Supplement: Additional file 2 — Table 4. Data. [file 1741-7015-6-38-S2.xls]

## Sheet: Tabelle1
Absolute values
		mock	mock	mock	C99WT	C99WT	C99WT			C99I45F	C99I45F	C99I45F	C99V50F	C99V50F	C99V50F
Probe Set ID	Gene Symbol	mock 2-67, 06.05.04	mock 2-67, 30.06.04.	mock 2-67, 27.10.04	C99WT 5-23, 06.05.04	C99WT 4-2, 30.06.04	C99WT 5-12, 27.10.04	Probe Set ID	Gene Symbol	C99I45F 4-17, 06.05.04	C99I45F 4-13, 30.06.04	C99I45F 4-25a, 27.10.04	C99V50F 4-52, 06.05.04	C99V50F 5-43, 30.06.04	C99V50F 5-59a, 27.10.04
205350_at	CRABP1	220.286	152.136	171.269	311.797	86.9234	204.772	205350_at	CRABP1	325.695	1822.9	503.346	226.179	419.851	221.534
205113_at	NEF3	699.144	402.112	589.802	91.6661	243.2	198.61	205113_at	NEF3	471.137	976.751	350.987	724.827	447.814	364.12
221801_x_at	NEFL	357.156	238.231	385.975	63.964	146.978	165.551	221801_x_at	NEFL	278.395	434.936	252.424	305.976	268.624	287.065
221916_at	NEFL	1081.86	615.078	958.837	165.966	398.558	446.17	221916_at	NEFL	736.191	1129.7	673.552	948.096	806.849	853.289
221805_at	NEFL	688.924	495.765	703.874	106.637	250.796	334.014	221805_at	NEFL	488.373	891.968	464.958	628.005	543.064	546.488
204465_s_at	INA	902.88	671.32	917.544	271.446	582.101	519.505	204465_s_at	INA	968.698	870.533	818.025	890.668	569.585	1054.13
