# Supplementary material for: Upregulation of CRABP1 in human neuroblastoma cells overproducing the Alzheimer-typical Aβ42 reduces their differentiation potential
Source: BMC Med. 2008 Dec 16;6:38. doi: 10.1186/1741-7015-6-38 (PMC2645429; doi:10.1186/1741-7015-6-38)
Supplement: Additional file 3 — Table 5. Data. [file 1741-7015-6-38-S3.xls]

## Sheet: Tabelle1
Relative values
Probe Set ID		log2 ratio	fold change	p-value (one way ANOVA*)	p-value (unpaired t-test♦)	Chromosomal location
			C99I45F/WT
205350_at	CRABP1	1.43727	2.70807	0.123		chr15q24
205113_at	NEF3	1.36236	2.57106	0.038		chr8p21
221805_at	NEFL	1.15798	2.23145	0.032		chr8p21
221916_at	NEFL	1.11499	2.16594			chr8p21
204465_s_at	INA	0.835005	1.78386	0.056		chr10q24.33
			C99V50F/WT
205350_at	CRABP1	0.372631	1.29471	0.123		chr15q24
205113_at	NEF3	1.21643	2.32371	0.038		chr8p21
221916_at	NEFL	1.13413	2.19487	0.032		chr8p21
221805_at	NEFL	1.09611	2.13778			chr8p21
204465_s_at	INA	0.71565	1.64222	0.056		chr10q24.33
			C99I45F/C99V50F
205350_at	CRABP1	1.2091	2.31193		0.188068	chr15q24
205113_at	NEF3	0.0883266	1.06314		0.790313	chr8p21
221805_at	NEFL	0.0367017	1.02577		0.903516	chr8p21
221916_at	NEFL	-0.0767932	-1.05467		0.774748	chr8p21
221801_x_at	NEFL	0.122431	1.08857		0.641573	chr8p21
204465_s_at	INA	0.0761936	1.05423		0.678515	chr10q24.33
			C99WT/mock
205350_at	CRABP1	-0.0336771	-1.02362		0.978502	chr15q24
205113_at	NEF3	-1.77938	-3.43278		0.023606	chr8p21
221801_x_at	NEFL	-1.49709	-2.82272		0.0384367	chr8p21
221916_at	NEFL	-1.51834	-2.86462		0.0453242	chr8p21
221805_at	NEFL	-1.60121	-3.03398		0.0384634	chr8p21
204465_s_at	INA	-0.934431	-1.91114		0.0690981	chr10q24.33
*calculated from C99WT, C99I45F, C99V50F with Array Assist (Stratagene)
♦calculated from C99I45F, C99V50F or C99WT, mock with Array Assist (Stratagene)
